# Supplementary material for: Tipula (Vestiplex) butvilai sp. nov., a new crane fly (Diptera, Tipulidae) from Yunnan, China
Source: Zookeys. 2019 Aug 5;869:91–101. doi: 10.3897/zookeys.869.34166 (PMC6690884; doi:10.3897/zookeys.869.34166)
Supplement: XML Treatment for Tipula (Vestiplex) butvilai [file zookeys.869.34166-treatment1.xml]

<!DOCTYPE tp:taxon-treatment
  PUBLIC "-//TaxonX//DTD Taxonomic Treatment Publishing DTD v0 20100105//EN" "tax-treatment-NSO.dtd">
<tp:taxon-treatment xmlns:tp="http://www.plazi.org/taxpub"><tp:treatment-meta><kwd-group><label>Taxon classification</label><kwd><named-content xmlns:xlink="http://www.w3.org/1999/xlink" content-type="kingdom">Animalia</named-content></kwd><kwd><named-content xmlns:xlink="http://www.w3.org/1999/xlink" content-type="order">Diptera</named-content></kwd><kwd><named-content xmlns:xlink="http://www.w3.org/1999/xlink" content-type="family">Tipulidae</named-content></kwd></kwd-group><mixed-citation publication-type="journal"><person-group><name><surname>Starkevich</surname><given-names>Pavel</given-names></name><name><surname>Saldaitis</surname><given-names>Aidas</given-names></name><name><surname>Men</surname><given-names>Qiu-Lei</given-names></name></person-group><article-title><italic><tp:taxon-name><tp:taxon-name-part taxon-name-part-type="genus" reg="Tipula">Tipula</tp:taxon-name-part></tp:taxon-name></italic> (<italic><tp:taxon-name><tp:taxon-name-part taxon-name-part-type="genus" reg="Tipula"/><tp:taxon-name-part taxon-name-part-type="subgenus" reg="Vestiplex">Vestiplex</tp:taxon-name-part></tp:taxon-name></italic>) <italic><tp:taxon-name><tp:taxon-name-part taxon-name-part-type="genus" reg="Tipula"/><tp:taxon-name-part taxon-name-part-type="subgenus" reg="Vestiplex"/><tp:taxon-name-part taxon-name-part-type="species" reg="butvilai">butvilai</tp:taxon-name-part></tp:taxon-name></italic> sp. nov., a new crane fly (<tp:taxon-name><tp:taxon-name-part taxon-name-part-type="order">Diptera</tp:taxon-name-part></tp:taxon-name>, <tp:taxon-name><tp:taxon-name-part taxon-name-part-type="family">Tipulidae</tp:taxon-name-part></tp:taxon-name>) from Yunnan, China</article-title><source>Zookeys</source><day>05</day><month>8</month><year>2019</year><volume>869</volume><fpage>91</fpage><lpage>101</lpage><pub-id pub-id-type="doi">10.3897/zookeys.869.34166</pub-id></mixed-citation></tp:treatment-meta><tp:nomenclature><tp:taxon-name><object-id xmlns:xlink="http://www.w3.org/1999/xlink" content-type="arpha" xlink:type="simple">82616b84-215d-56ad-bdd6-96045dd7dfdd</object-id><tp:taxon-name-part taxon-name-part-type="genus" reg="Tipula">Tipula</tp:taxon-name-part> (<tp:taxon-name-part taxon-name-part-type="subgenus" reg="Vestiplex">Vestiplex</tp:taxon-name-part>) <tp:taxon-name-part taxon-name-part-type="species" reg="butvilai">butvilai</tp:taxon-name-part><object-id xmlns:xlink="http://www.w3.org/1999/xlink" content-type="zoobank" xlink:type="simple">http://zoobank.org/FA8969F2-485F-4FCD-AFF4-D11CD9C977D2</object-id></tp:taxon-name><tp:taxon-authority>Starkevich, Saldaitis &amp; Men</tp:taxon-authority><tp:taxon-status xmlns:xlink="http://www.w3.org/1999/xlink" xlink:type="simple">sp. nov.</tp:taxon-status><xref ref-type="fig" rid="F1">Figs 1</xref><xref ref-type="fig" rid="F2">, 2–8</xref><xref ref-type="fig" rid="F3">, 9–13</xref></tp:nomenclature><tp:treatment-sec sec-type="Holotype" id="SECID0E3MAE"><title>Holotype.</title><p>male, China, NW. Yunnan, Nu Jiang Valley, S. from Gongshan, elevation 2100 m, <named-content xmlns:xlink="http://www.w3.org/1999/xlink" content-type="dwc:verbatimCoordinates" xlink:type="simple"><named-content content-type="geo-json" specific-use="{&#34;type&#34;:&#34;Point&#34;,&#34;coordinates&#34;:[98.752500,27.723667]}" id="NCID0EFNAE" xlink:type="simple">27°43.42'N, 98°45.15'E</named-content></named-content>, 15–16.v.2018, leg. Butvila &amp; Saldaitis (<abbrev xmlns:xlink="http://www.w3.org/1999/xlink" content-type="institution" xlink:title="Nature Research Centre, Vilnius, Lithuania" id="ABBRID0EKNAE" xlink:type="simple">NRC</abbrev>).</p><fig id="F1" position="float" orientation="portrait"><object-id xmlns:xlink="http://www.w3.org/1999/xlink" content-type="doi" xlink:type="simple">10.3897/zookeys.869.34166.figure1</object-id><object-id xmlns:xlink="http://www.w3.org/1999/xlink" content-type="arpha" xlink:type="simple">23625fca-d210-5767-9184-278bbaebe076</object-id><label>Figure 1.</label><caption><p><tp:taxon-name><tp:taxon-name-part taxon-name-part-type="genus" reg="Tipula">T.</tp:taxon-name-part> (<tp:taxon-name-part taxon-name-part-type="subgenus" reg="Vestiplex">Vestiplex</tp:taxon-name-part>) <tp:taxon-name-part taxon-name-part-type="species" reg="butvilai">butvilai</tp:taxon-name-part></tp:taxon-name> sp. nov., adult male, lateral view of holotype.</p></caption><graphic xmlns:xlink="http://www.w3.org/1999/xlink" xlink:href="zookeys-869-091-g001.jpg" position="float" orientation="portrait" xlink:type="simple" id="oo_323072.jpg"><uri content-type="original_file" xlink:type="simple">https://binary.pensoft.net/fig/323072</uri></graphic></fig></tp:treatment-sec><tp:treatment-sec sec-type="Paratypes" id="SECID0EKOAE"><title>Paratypes.</title><p>1 male and 3 females topotypic, male genitalia slide No. PS0419m, female genitalia slide No. PS0420f (<abbrev xmlns:xlink="http://www.w3.org/1999/xlink" content-type="institution" xlink:title="Nature Research Centre, Vilnius, Lithuania" id="ABBRID0EQOAE" xlink:type="simple">NRC</abbrev>), same data as holotype.</p></tp:treatment-sec><tp:treatment-sec sec-type="diagnosis" id="SECID0EVOAE"><title>Diagnosis.</title><p>Among other members of <tp:taxon-name><tp:taxon-name-part taxon-name-part-type="genus" reg="Tipula">T.</tp:taxon-name-part> (<tp:taxon-name-part taxon-name-part-type="subgenus" reg="Vestiplex">V.</tp:taxon-name-part>) <tp:taxon-name-part taxon-name-part-type="species" reg="bicornigera">bicornigera</tp:taxon-name-part></tp:taxon-name> group <tp:taxon-name><tp:taxon-name-part taxon-name-part-type="genus" reg="Tipula">T.</tp:taxon-name-part> (<tp:taxon-name-part taxon-name-part-type="subgenus" reg="Vestiplex">V.</tp:taxon-name-part>) <tp:taxon-name-part taxon-name-part-type="species" reg="butvilai">butvilai</tp:taxon-name-part></tp:taxon-name> sp. nov. can be recognized by yellow body, elongate antennae which if bent backward reach the base of the abdomen, brown flagellum and femur with a preapical yellow ring. Dorsal portion of tergite 9 posteriorly with a pair of oval lobes. Appendage of sternite 9 with dorsal lobe blackened, long and narrow. Sternite 8 provided with long setae.</p></tp:treatment-sec><tp:treatment-sec sec-type="description" id="SECID0EXPAE"><title>Description.</title><p>Adult male (Fig. <xref ref-type="fig" rid="F1">1</xref>) (<italic>N</italic> = 2). General body coloration yellow. Body length 11.9–12.4 mm, wing length 14.1–14.9 mm.</p><p><italic>Head</italic>. Yellowish, vertex and occiput with dark brown median line (Fig. <xref ref-type="fig" rid="F1">1</xref>). Rostrum yellow, short, nasus inconspicuous. Antenna 13-segmented, elongate, if bent backward reaching base of abdomen; scape, pedicel yellow, first flagellomere basally yellow, the rest of flagellum brown. Flagellar segments except first one with basal enlargements. Verticils slightly longer than corresponding segments. Palpus yellowish.</p><p><italic>Thorax</italic>. Pronotum yellow. Mesonotal prescutum, yellowish, with 4 olive-yellow longitudinal stripes, narrowly bordered by yellow and median pair separated by brownish interspace. Scutum yellow, scutal lobes each with two olive-yellow spots bordered by yellow. Scutellum and mediotergite yellow with dark median line. Pleura yellow. Leg with coxa and trochanter yellow; femur brown with broad preapical yellow ring, tip dark brown; tibia and tarsal segments dark brown; tarsal claw with tooth. Wing (Fig. <xref ref-type="fig" rid="F1">1</xref>) yellowish-brown, cells c and sc slightly darker than ground color; stigma brown; Rs suffused with dark brown at origin point and the level of its branch; discal cell transparent with the exception of outer end which suffused with brown; apical half of cells r<sub>3</sub>, r<sub>4</sub> and r<sub>5</sub>, and entire cells m also suffused with brown, some large hyaline areas at cells cup and a<sub>1</sub>. Venation: R<sub>1+2</sub> entire, discal cell narrow, elongated, petiole of cell m1 distinctly shorter than discal cell. Halter pale yellow with brown knob.</p><p><italic>Abdomen</italic>. Abdominal segments 1–5 yellow, with dorsal and lateral lines, remaining segments brownish black. Tergites 6–7 laterally pale, sternites 6–7 with posterior margin pale.</p><p><italic>Hypopygium.</italic> Brownish black. Tergite 9 completely divided at midline by pale membrane (Figs <xref ref-type="fig" rid="F2">2</xref>, <xref ref-type="fig" rid="F2">6</xref>). Posterior margin with V-shaped notch; posterolateral margin of tergite 9 triangular; dorsal portion with posterior margin of tergite 9 covered with setae, with a pair of lobes oval in dorsal view directed caudad (Figs <xref ref-type="fig" rid="F2">2</xref>, <xref ref-type="fig" rid="F2">3</xref>). Ventral portion of tergite 9 hypertrophied, occupying ~half of entire tergite area. Small blackened glabrous process on either side of midline, a depressed oval area on each half of ventral portion of tergite 9. Gonocoxite entirely separate from sternite 9, dorsally produced into curved spine with acute tip (Figs <xref ref-type="fig" rid="F2">3</xref>, <xref ref-type="fig" rid="F2">6</xref>). Outer gonostylus club-shaped (Fig. <xref ref-type="fig" rid="F2">7</xref>). Inner gonostylus blackened, lower beak missing, distal surface covered with setae; upper beak straight triangular, dorsal crest nearly rectangular in ventral view; dorso-median margin proximally from upper beak produced into blackened tooth; dorsolateral margin bent outwardly forming blackened obtuse outgrowth (Fig. <xref ref-type="fig" rid="F2">8</xref>). Appendage of sternite 9 provided with setae, with dorsal lobe blackened, long and narrow, ventral lobe nearly triangular (Fig. <xref ref-type="fig" rid="F2">4</xref>). Adminiculum triangular in ventral view, median sclerite) anteriorly with elevated margin (Fig. <xref ref-type="fig" rid="F2">4</xref>). Strenite 8 provided with long setae.</p><fig id="F2" position="float" orientation="portrait"><object-id xmlns:xlink="http://www.w3.org/1999/xlink" content-type="doi" xlink:type="simple">10.3897/zookeys.869.34166.figures2-8</object-id><object-id xmlns:xlink="http://www.w3.org/1999/xlink" content-type="arpha" xlink:type="simple">e43cf47e-828e-50ec-b020-e84ac70d547c</object-id><label>Figures 2–8.</label><caption><p>Hypopygium of male <tp:taxon-name><tp:taxon-name-part taxon-name-part-type="genus" reg="Tipula">T.</tp:taxon-name-part> (<tp:taxon-name-part taxon-name-part-type="subgenus" reg="Vestiplex">Vestiplex</tp:taxon-name-part>) <tp:taxon-name-part taxon-name-part-type="species" reg="butvilai">butvilai</tp:taxon-name-part></tp:taxon-name> sp. nov. <bold>2</bold> hypopygium, dorsal view <bold>3</bold> hypopygium, lateral view <bold>4</bold> sternite 9, ventral view (tergite 9, gonocoxites, left outer and inner gonostyles removed) <bold>5</bold> tergite 9, dorsal view <bold>6</bold> left gonocoxite <bold>7</bold> left outer gonostylus <bold>8</bold> left inner gonostylus, lateral view. Abbreviations: adm, adminiculum; da, depressed area; dl, dorsal lobe of appendage of sternite 9; dp, dorsal portion of tergite 9; gcx, gonocoxite; ig, inner gonostylus; ms, median sclerite; og, outer gonostylus; pl, posterior lobe of dorsal portion of tergite 9; st9, sternite 9; t9, tergite 9; vl, ventral lobe of appendage of sternite 9; vp, ventral portion of tergite 9. Scale bar: 0.6 mm (<bold>2–3</bold>), 0.5 mm (<bold>4–8</bold>).</p></caption><graphic xmlns:xlink="http://www.w3.org/1999/xlink" xlink:href="zookeys-869-091-g002.jpg" position="float" orientation="portrait" xlink:type="simple" id="oo_323073.jpg"><uri content-type="original_file" xlink:type="simple">https://binary.pensoft.net/fig/323073</uri></graphic></fig></tp:treatment-sec><tp:treatment-sec sec-type="Female" id="SECID0E1TAE"><title>Female.</title><p>Body length 18.1–19.2 mm, wing length 16.6–18.1 mm (<italic>N</italic> = 3). Generally similar to male. Antenna short, if bent backward reaching pronotum. Scape and pedicel yellow, flagellum brown, flagellar segments cylindrical. Abdomen yellow, dorsal abdominal stripe broad, black.</p><p><italic>Ovipositor</italic> (Figs <xref ref-type="fig" rid="F3">9–13</xref>). Tergite 10 light brown. Cercus yellow, nearly straight, with tip acute and outer margin with rough indistinct serration (Fig. <xref ref-type="fig" rid="F3">9</xref>). Sternite 8 brown, pale area before hypovalvae (Fig. <xref ref-type="fig" rid="F3">10</xref>). Hypovalva strongly sclerotised, black, shaped posteriorly as an obliquely truncated plate with acute tip, anteriorly nearly rectangular, with additional submedian denticle on inner side in ventral view. Lateral angle of sternite 8 strongly sclerotised, nearly triangular and acute, covered with setae. Median incision between hypovalvae with serrated medial area. Sternite 9 with lateral sclerites nearly straight, obtuse anteriorly, the surface is covered by short setae (Fig. <xref ref-type="fig" rid="F3">11</xref>). Furca long and narrow (Fig. <xref ref-type="fig" rid="F3">12</xref>). Three spherical spermathecae (Fig. <xref ref-type="fig" rid="F3">13</xref>).</p><fig id="F3" position="float" orientation="portrait"><object-id xmlns:xlink="http://www.w3.org/1999/xlink" content-type="doi" xlink:type="simple">10.3897/zookeys.869.34166.figures9-13</object-id><object-id xmlns:xlink="http://www.w3.org/1999/xlink" content-type="arpha" xlink:type="simple">eab2676c-861d-557e-9067-cca3c708f2db</object-id><label>Figures 9–13.</label><caption><p>Ovipositor of female <tp:taxon-name><tp:taxon-name-part taxon-name-part-type="genus" reg="Tipula">T.</tp:taxon-name-part> (<tp:taxon-name-part taxon-name-part-type="subgenus" reg="Vestiplex">Vestiplex</tp:taxon-name-part>) <tp:taxon-name-part taxon-name-part-type="species" reg="butvilai">butvilai</tp:taxon-name-part></tp:taxon-name> sp. nov. <bold>9</bold> ovipositor, left lateral view <bold>10</bold> sternite 8 with hypovalvae, ventral view <bold>11</bold> sternite 9, dorsal view <bold>12</bold> furca, dorsal view <bold>13</bold> spermatheca, lateral view. Abbreviations: c, cerci; h, hypovalvae; st8, sternite 8; st9, sternite 9; t10, tergite 10. Scale bar: 0.75 mm (<bold>9</bold>), 0.5 mm (<bold>10–13</bold>).</p></caption><graphic xmlns:xlink="http://www.w3.org/1999/xlink" xlink:href="zookeys-869-091-g003.jpg" position="float" orientation="portrait" xlink:type="simple" id="oo_323074.jpg"><uri content-type="original_file" xlink:type="simple">https://binary.pensoft.net/fig/323074</uri></graphic></fig></tp:treatment-sec><tp:treatment-sec sec-type="material" id="SECID0EHWAE"><title>Comparative material examined.</title><p><tp:taxon-name><tp:taxon-name-part taxon-name-part-type="genus" reg="Tipula">Tipula</tp:taxon-name-part> (<tp:taxon-name-part taxon-name-part-type="subgenus" reg="Vestiplex">Vestiplex</tp:taxon-name-part>) <tp:taxon-name-part taxon-name-part-type="species" reg="bicornigera">bicornigera</tp:taxon-name-part></tp:taxon-name> Alexander, 1938: holotype, male, China, Taiwan, Oiwake, Noko-gun, altitude 7570 feet [2307 m], August 12, 1936 (Takahashi) (<named-content xmlns:xlink="http://www.w3.org/1999/xlink" content-type="dwc:institutional_code" xlink:type="simple">USNM</named-content>); <tp:taxon-name><tp:taxon-name-part taxon-name-part-type="genus" reg="Tipula">Tipula</tp:taxon-name-part> (<tp:taxon-name-part taxon-name-part-type="subgenus" reg="Vestiplex">Vestiplex</tp:taxon-name-part>) <tp:taxon-name-part taxon-name-part-type="species" reg="subtestata">subtestata</tp:taxon-name-part></tp:taxon-name> Alexander, 1938: holotype, male, China, Sichuan, Mount Omei, Chu Lao Tong Temple, altitude 6500 feet [1981 m], June 5–6, 1937 (Tsen); paratype, the same data as holotype (<named-content xmlns:xlink="http://www.w3.org/1999/xlink" content-type="dwc:institutional_code" xlink:type="simple">USNM</named-content>); <tp:taxon-name><tp:taxon-name-part taxon-name-part-type="genus" reg="Tipula">Tipula</tp:taxon-name-part> (<tp:taxon-name-part taxon-name-part-type="subgenus" reg="Vestiplex">Vestiplex</tp:taxon-name-part>) <tp:taxon-name-part taxon-name-part-type="species" reg="testata">testata</tp:taxon-name-part></tp:taxon-name> Alexander, 1935: holotype, male, China, Beh-Luh-Din, 30 miles north of Chengdu, altitude 6000 feet [1829 m], August 8–10, 1933 (Graham); paratypes, 3 males, topotypic, August 12–17, 1933 (Graham) (<named-content xmlns:xlink="http://www.w3.org/1999/xlink" content-type="dwc:institutional_code" xlink:type="simple">USNM</named-content>).</p></tp:treatment-sec><tp:treatment-sec sec-type="biology" id="SECID0EGYAE"><title>Biology and distribution.</title><p>Two males and three females were collected during mid May, 2018. All were collected at ultraviolet lights over two nights in a Nu Jiang (Salween) river valley in the northwestern part of China’s Yunnan Province bordering North Myanmar (Kachin State). The new species was collected at altitudes of approximately 2100 meters in mixed mountain forest, dominated by various deciduous trees, bamboo and bushes (Figs <xref ref-type="fig" rid="F5">21–22</xref>).</p></tp:treatment-sec><tp:treatment-sec sec-type="discussion" id="SECID0EQYAE"><title>Discussion.</title><p><tp:taxon-name><tp:taxon-name-part taxon-name-part-type="genus" reg="Tipula">Tipula</tp:taxon-name-part> (<tp:taxon-name-part taxon-name-part-type="subgenus" reg="Vestiplex">V.</tp:taxon-name-part>) <tp:taxon-name-part taxon-name-part-type="species" reg="butvilai">butvilai</tp:taxon-name-part></tp:taxon-name> sp. nov., is closest to <tp:taxon-name><tp:taxon-name-part taxon-name-part-type="genus" reg="Tipula">T.</tp:taxon-name-part> (<tp:taxon-name-part taxon-name-part-type="subgenus" reg="Vestiplex">V.</tp:taxon-name-part>) <tp:taxon-name-part taxon-name-part-type="species" reg="testata">testata</tp:taxon-name-part></tp:taxon-name> (China, Sichuan) based on the shape of the male hypopygium. Both species are characterized by their hypertrophied ventral portion of tergite 9 and a pair of lobes on posterior margin of dorsal portion of tergite 9 but can be easily separated by the shape of the appendage of sternite 9, inner gonostylus and details of tergite 9. They can also be separated by the yellow preapical ring on the femur which is present in <tp:taxon-name><tp:taxon-name-part taxon-name-part-type="genus" reg="Tipula">T.</tp:taxon-name-part> (<tp:taxon-name-part taxon-name-part-type="subgenus" reg="Vestiplex">V.</tp:taxon-name-part>) <tp:taxon-name-part taxon-name-part-type="species" reg="butvilai">butvilai</tp:taxon-name-part></tp:taxon-name> sp. nov., but absent in <tp:taxon-name><tp:taxon-name-part taxon-name-part-type="genus" reg="Tipula">T.</tp:taxon-name-part> (<tp:taxon-name-part taxon-name-part-type="subgenus" reg="Vestiplex">V.</tp:taxon-name-part>) <tp:taxon-name-part taxon-name-part-type="species" reg="testata">testata</tp:taxon-name-part></tp:taxon-name>. Other species closely related to <tp:taxon-name><tp:taxon-name-part taxon-name-part-type="genus" reg="Tipula">T.</tp:taxon-name-part> (<tp:taxon-name-part taxon-name-part-type="subgenus" reg="Vestiplex">V.</tp:taxon-name-part>) <tp:taxon-name-part taxon-name-part-type="species" reg="butvilai">butvilai</tp:taxon-name-part></tp:taxon-name> sp. nov., and <tp:taxon-name><tp:taxon-name-part taxon-name-part-type="genus" reg="Tipula">T.</tp:taxon-name-part> (<tp:taxon-name-part taxon-name-part-type="subgenus" reg="Vestiplex">V.</tp:taxon-name-part>) <tp:taxon-name-part taxon-name-part-type="species" reg="testata">testata</tp:taxon-name-part></tp:taxon-name> are <tp:taxon-name><tp:taxon-name-part taxon-name-part-type="genus" reg="Tipula">T.</tp:taxon-name-part> (<tp:taxon-name-part taxon-name-part-type="subgenus" reg="Vestiplex">V.</tp:taxon-name-part>) <tp:taxon-name-part taxon-name-part-type="species" reg="bicornigera">bicornigera</tp:taxon-name-part></tp:taxon-name> (Taiwan; <xref ref-type="bibr" rid="B6">Alexander 1938a</xref>: pl. 2, fig. 26), <tp:taxon-name><tp:taxon-name-part taxon-name-part-type="genus" reg="Tipula">T.</tp:taxon-name-part> (<tp:taxon-name-part taxon-name-part-type="subgenus" reg="Vestiplex">V.</tp:taxon-name-part>) <tp:taxon-name-part taxon-name-part-type="species" reg="subtestata">subtestata</tp:taxon-name-part></tp:taxon-name> (China, Sichuan; <xref ref-type="bibr" rid="B7">Alexander 1938b</xref>: pl. 2, fig. 30) and <tp:taxon-name><tp:taxon-name-part taxon-name-part-type="genus" reg="Tipula">Tipula</tp:taxon-name-part> (<tp:taxon-name-part taxon-name-part-type="subgenus" reg="Vestiplex">Vestiplex</tp:taxon-name-part>) <tp:taxon-name-part taxon-name-part-type="species" reg="xingshana">xingshana</tp:taxon-name-part></tp:taxon-name> Yang &amp; Yang, 1997(China, Hubei; <xref ref-type="bibr" rid="B24">Yang and Yang 1997</xref>, p. 1438, fig. 3a–c) which all share a hypertrophied ventral portion of tergite 9, but can be separated by the shape of posterior margin of the dorsal portion of tergite 9, which includes two pairs of lobes.</p></tp:treatment-sec><tp:treatment-sec sec-type="etymology" id="SECID0EA4AE"><title>Etymology.</title><p>The new species is named after our colleague and prominent Lithuanian collector Rimantas Butvila (Joniškis, Lithuania).</p></tp:treatment-sec><tp:treatment-sec><!--Section generated to contain objects referenced in tp:taxon-treatment.--><fig id="F5" position="float" orientation="portrait"><object-id xmlns:xlink="http://www.w3.org/1999/xlink" content-type="doi" xlink:type="simple">10.3897/zookeys.869.34166.figures21-22</object-id><object-id xmlns:xlink="http://www.w3.org/1999/xlink" content-type="arpha" xlink:type="simple">453d0d3c-edd8-56a4-85cf-9fc068d57394</object-id><label>Figures 21, 22.</label><caption><p>Type locality of <tp:taxon-name><tp:taxon-name-part taxon-name-part-type="genus" reg="Tipula">T.</tp:taxon-name-part> (<tp:taxon-name-part taxon-name-part-type="subgenus" reg="Vestiplex">Vestiplex</tp:taxon-name-part>) <tp:taxon-name-part taxon-name-part-type="species" reg="butvilai">butvilai</tp:taxon-name-part></tp:taxon-name> sp. nov., China, NW. Yunnan, Nu Jiang valley, S. from Gongshan, <named-content xmlns:xlink="http://www.w3.org/1999/xlink" content-type="dwc:verbatimCoordinates" xlink:type="simple"><named-content content-type="geo-json" specific-use="{&#34;type&#34;:&#34;Point&#34;,&#34;coordinates&#34;:[98.752500,27.723667]}" id="NCID0EIEAG" xlink:type="simple">27°43.42'N, 98°45.15'E</named-content></named-content>.</p></caption><graphic xmlns:xlink="http://www.w3.org/1999/xlink" xlink:href="zookeys-869-091-g005.jpg" position="float" orientation="portrait" xlink:type="simple" id="oo_323076.jpg"><uri content-type="original_file" xlink:type="simple">https://binary.pensoft.net/fig/323076</uri></graphic></fig></tp:treatment-sec><ref-list><ref id="B6"><mixed-citation xmlns:xlink="http://www.w3.org/1999/xlink" xlink:type="simple"><person-group><name name-style="western"><surname>Alexander</surname><given-names>CP</given-names></name></person-group> (<year>1938a</year>) <article-title>New or little-known <tp:taxon-name><tp:taxon-name-part taxon-name-part-type="family">Tipulidae</tp:taxon-name-part></tp:taxon-name> from eastern Asia (<tp:taxon-name><tp:taxon-name-part taxon-name-part-type="order">Diptera</tp:taxon-name-part></tp:taxon-name>). XXXVI.</article-title><source>Philippine Journal of Science</source><volume>66</volume>: <fpage>93</fpage>–<lpage>134</lpage>.</mixed-citation></ref><ref id="B7"><mixed-citation xmlns:xlink="http://www.w3.org/1999/xlink" xlink:type="simple"><person-group><name name-style="western"><surname>Alexander</surname><given-names>CP</given-names></name></person-group> (<year>1938b</year>) <article-title>New or little-known <tp:taxon-name><tp:taxon-name-part taxon-name-part-type="family">Tipulidae</tp:taxon-name-part></tp:taxon-name> from eastern Asia (<tp:taxon-name><tp:taxon-name-part taxon-name-part-type="order">Diptera</tp:taxon-name-part></tp:taxon-name>). XXXIX.</article-title><source>Philippine Journal of Science</source><volume>66</volume>: <fpage>439</fpage>–<lpage>478</lpage>.</mixed-citation></ref><ref id="B24"><mixed-citation xmlns:xlink="http://www.w3.org/1999/xlink" xlink:type="simple"><person-group><name name-style="western"><surname>Yang</surname><given-names>D</given-names></name><name name-style="western"><surname>Yang</surname><given-names>JC</given-names></name></person-group> (<year>1997</year>) <article-title><tp:taxon-name><tp:taxon-name-part taxon-name-part-type="order">Diptera</tp:taxon-name-part></tp:taxon-name>: <tp:taxon-name><tp:taxon-name-part taxon-name-part-type="family">Tipulidae</tp:taxon-name-part></tp:taxon-name>.</article-title> In: <person-group><name name-style="western"><surname>Yang</surname><given-names>XK</given-names></name></person-group> (<role>Ed.</role>) <issue-title>Insects of the Three Gorge Reserve Area of Yangtze River.</issue-title><source>Chongqing Publishing House, Chongqing, China</source>, <fpage>1437</fpage>–<lpage>1440</lpage>. [in Chinese with English summary]</mixed-citation></ref></ref-list></tp:taxon-treatment>
