# Supplementary material for: Tipula (Vestiplex) butvilai sp. nov., a new crane fly (Diptera, Tipulidae) from Yunnan, China
Source: Zookeys. 2019 Aug 5;869:91–101. doi: 10.3897/zookeys.869.34166 (PMC6690884; doi:10.3897/zookeys.869.34166)
Supplement: XML Treatment for Tipula (Vestiplex) testata [file zookeys.869.34166-treatment2.xml]

<!DOCTYPE tp:taxon-treatment
  PUBLIC "-//TaxonX//DTD Taxonomic Treatment Publishing DTD v0 20100105//EN" "tax-treatment-NSO.dtd">
<tp:taxon-treatment xmlns:tp="http://www.plazi.org/taxpub"><tp:treatment-meta><kwd-group><label>Taxon classification</label><kwd><named-content xmlns:xlink="http://www.w3.org/1999/xlink" content-type="kingdom">Animalia</named-content></kwd><kwd><named-content xmlns:xlink="http://www.w3.org/1999/xlink" content-type="order">Diptera</named-content></kwd><kwd><named-content xmlns:xlink="http://www.w3.org/1999/xlink" content-type="family">Tipulidae</named-content></kwd></kwd-group><mixed-citation publication-type="journal"><person-group><name><surname>Starkevich</surname><given-names>Pavel</given-names></name><name><surname>Saldaitis</surname><given-names>Aidas</given-names></name><name><surname>Men</surname><given-names>Qiu-Lei</given-names></name></person-group><article-title><italic><tp:taxon-name><tp:taxon-name-part taxon-name-part-type="genus" reg="Tipula">Tipula</tp:taxon-name-part></tp:taxon-name></italic> (<italic><tp:taxon-name><tp:taxon-name-part taxon-name-part-type="genus" reg="Tipula"/><tp:taxon-name-part taxon-name-part-type="subgenus" reg="Vestiplex">Vestiplex</tp:taxon-name-part></tp:taxon-name></italic>) <italic><tp:taxon-name><tp:taxon-name-part taxon-name-part-type="genus" reg="Tipula"/><tp:taxon-name-part taxon-name-part-type="subgenus" reg="Vestiplex"/><tp:taxon-name-part taxon-name-part-type="species" reg="butvilai">butvilai</tp:taxon-name-part></tp:taxon-name></italic> sp. nov., a new crane fly (<tp:taxon-name><tp:taxon-name-part taxon-name-part-type="order">Diptera</tp:taxon-name-part></tp:taxon-name>, <tp:taxon-name><tp:taxon-name-part taxon-name-part-type="family">Tipulidae</tp:taxon-name-part></tp:taxon-name>) from Yunnan, China</article-title><source>Zookeys</source><day>05</day><month>8</month><year>2019</year><volume>869</volume><fpage>91</fpage><lpage>101</lpage><pub-id pub-id-type="doi">10.3897/zookeys.869.34166</pub-id></mixed-citation></tp:treatment-meta><tp:nomenclature><tp:taxon-name><object-id xmlns:xlink="http://www.w3.org/1999/xlink" content-type="arpha" xlink:type="simple">3ac12b40-45a3-5058-afab-16ee4109c136</object-id><tp:taxon-name-part taxon-name-part-type="genus" reg="Tipula">Tipula</tp:taxon-name-part> (<tp:taxon-name-part taxon-name-part-type="subgenus" reg="Vestiplex">Vestiplex</tp:taxon-name-part>) <tp:taxon-name-part taxon-name-part-type="species" reg="testata">testata</tp:taxon-name-part></tp:taxon-name><tp:taxon-authority>Alexander, 1935</tp:taxon-authority><xref ref-type="fig" rid="F4">Figs 14–20</xref><tp:nomenclature-citation-list><tp:nomenclature-citation><tp:taxon-name><tp:taxon-name-part taxon-name-part-type="genus" reg="Tipula">Tipula</tp:taxon-name-part> (<tp:taxon-name-part taxon-name-part-type="subgenus" reg="Vestiplex">Vestiplex</tp:taxon-name-part>) <tp:taxon-name-part taxon-name-part-type="species" reg="testata">testata</tp:taxon-name-part></tp:taxon-name><comment>Alexander, 1935: 119; <tp:taxon-name><tp:taxon-name-part taxon-name-part-type="genus" reg="Tipula">Tipula</tp:taxon-name-part> (<tp:taxon-name-part taxon-name-part-type="subgenus" reg="Vestiplex">Vestiplex</tp:taxon-name-part>) <tp:taxon-name-part taxon-name-part-type="species" reg="testata">testata</tp:taxon-name-part></tp:taxon-name>: <xref ref-type="bibr" rid="B21">Savchenko 1964</xref>: 157; <tp:taxon-name><tp:taxon-name-part taxon-name-part-type="genus" reg="Tipula">Tipula</tp:taxon-name-part> (<tp:taxon-name-part taxon-name-part-type="subgenus" reg="Vestiplex">Vestiplex</tp:taxon-name-part>) <tp:taxon-name-part taxon-name-part-type="species" reg="testata">testata</tp:taxon-name-part></tp:taxon-name>: <xref ref-type="bibr" rid="B19">Oosterbroek and Theowald 1992</xref>: 159.</comment></tp:nomenclature-citation></tp:nomenclature-citation-list></tp:nomenclature><tp:treatment-sec sec-type="material" id="SECID0EHAAG"><title>Material examined.</title><p>1 male, China, W. Sichuan, road Yaan/Kangding, Erlang Shan Mt., <named-content xmlns:xlink="http://www.w3.org/1999/xlink" content-type="dwc:verbatimCoordinates" xlink:type="simple"><named-content content-type="geo-json" specific-use="{&#34;type&#34;:&#34;Point&#34;,&#34;coordinates&#34;:[102.305833,29.870500]}" id="NCID0EQAAG" xlink:type="simple">29°52.23'N, 102°18.35'E</named-content></named-content>, elevation 2100 m, 10–11.IV.2010, genitalia slide No. PS0421m, leg. A. Saldaitis; 5 males, W. Sichuan, road Yaan/Kangding, Erlang Shan Mt., 30°32.40'N, 102°46.10'E, elevation 2161 m, 20.VIII.2014, leg. Floriani &amp; Saldaitis (<abbrev xmlns:xlink="http://www.w3.org/1999/xlink" content-type="institution" xlink:title="Nature Research Centre, Vilnius, Lithuania" id="ABBRID0EVAAG" xlink:type="simple">NRC</abbrev>).</p><p><italic>Hypopygium.</italic> Black. Tergite 9 completely divided at midline by pale membrane (Figs <xref ref-type="fig" rid="F4">14</xref>, <xref ref-type="fig" rid="F4">16</xref>). Posterior margin with U-shaped notch, posterolateral margin of tergite 9 rounded. Anal plate a short process (Fig. <xref ref-type="fig" rid="F4">16</xref>). Dorsal portion with posterior margin of tergite 9 with a pair of lobes directed caudad and covered with setae. Ventral portion of tergite 9 flattened, hypertrophied and occupying almost entire tergite area. Each half of ventral portion of tergite 9 shallowly concaved and with blackened rim. A blackened glabrous area on either side of midline dividing tergite 9. The inner margin of midline slightly elevated, terminated into short obtuse process. Gonocoxite entirely separate from sternite 9, dorsally produced into gently curved spine with acute tip (Figs <xref ref-type="fig" rid="F4">15</xref>, <xref ref-type="fig" rid="F4">17</xref>). Outer gonostylus club-shaped (Fig. <xref ref-type="fig" rid="F4">18</xref>). Inner gonostylus brown, lower beak small, upper beak short, dorsal crest rounded (Fig. <xref ref-type="fig" rid="F4">19</xref>). Appendage of sternite 9 covered with setae, with short dorsal lobe, ventral lobe nearly triangular (Fig. <xref ref-type="fig" rid="F4">20</xref>). Adminiculum triangular in ventral view with median sclerite (Fig. <xref ref-type="fig" rid="F4">20</xref>).</p><fig id="F4" position="float" orientation="portrait"><object-id xmlns:xlink="http://www.w3.org/1999/xlink" content-type="doi" xlink:type="simple">10.3897/zookeys.869.34166.figures14-20</object-id><object-id xmlns:xlink="http://www.w3.org/1999/xlink" content-type="arpha" xlink:type="simple">850ed96c-49c5-54cb-b270-0caa1fa7c639</object-id><label>Figures 14–20.</label><caption><p>Hypopygium of male <tp:taxon-name><tp:taxon-name-part taxon-name-part-type="genus" reg="Tipula">T.</tp:taxon-name-part> (<tp:taxon-name-part taxon-name-part-type="subgenus" reg="Vestiplex">Vestiplex</tp:taxon-name-part>) <tp:taxon-name-part taxon-name-part-type="species" reg="testata">testata</tp:taxon-name-part></tp:taxon-name>. <bold>14</bold> Hypopygium, dorsal view <bold>15</bold> hypopygium, lateral view <bold>16</bold> sternite 9, ventral view (tergite 9, gonocoxites, outer and inner gonostylus removed) <bold>17</bold> left outer gonostylus <bold>18</bold> tergite 9, dorsal view <bold>19</bold> left gonocoxite <bold>20</bold> left inner gonostylus, lateral view. Abbreviations: ap, anal plates; dl, dorsal lobe of appendage of sternite 9; dp, dorsal portion of tergite 9; vp, ventral portion of tergite 9. Scale bar: 0.6 mm (<bold>14–15</bold>), 0.5 mm (<bold>16–20</bold>).</p></caption><graphic xmlns:xlink="http://www.w3.org/1999/xlink" xlink:href="zookeys-869-091-g004.jpg" position="float" orientation="portrait" xlink:type="simple" id="oo_323075.jpg"><uri content-type="original_file" xlink:type="simple">https://binary.pensoft.net/fig/323075</uri></graphic></fig><fig id="F5" position="float" orientation="portrait"><object-id xmlns:xlink="http://www.w3.org/1999/xlink" content-type="doi" xlink:type="simple">10.3897/zookeys.869.34166.figures21-22</object-id><object-id xmlns:xlink="http://www.w3.org/1999/xlink" content-type="arpha" xlink:type="simple">453d0d3c-edd8-56a4-85cf-9fc068d57394</object-id><label>Figures 21, 22.</label><caption><p>Type locality of <tp:taxon-name><tp:taxon-name-part taxon-name-part-type="genus" reg="Tipula">T.</tp:taxon-name-part> (<tp:taxon-name-part taxon-name-part-type="subgenus" reg="Vestiplex">Vestiplex</tp:taxon-name-part>) <tp:taxon-name-part taxon-name-part-type="species" reg="butvilai">butvilai</tp:taxon-name-part></tp:taxon-name> sp. nov., China, NW. Yunnan, Nu Jiang valley, S. from Gongshan, <named-content xmlns:xlink="http://www.w3.org/1999/xlink" content-type="dwc:verbatimCoordinates" xlink:type="simple"><named-content content-type="geo-json" specific-use="{&#34;type&#34;:&#34;Point&#34;,&#34;coordinates&#34;:[98.752500,27.723667]}" id="NCID0EIEAG" xlink:type="simple">27°43.42'N, 98°45.15'E</named-content></named-content>.</p></caption><graphic xmlns:xlink="http://www.w3.org/1999/xlink" xlink:href="zookeys-869-091-g005.jpg" position="float" orientation="portrait" xlink:type="simple" id="oo_323076.jpg"><uri content-type="original_file" xlink:type="simple">https://binary.pensoft.net/fig/323076</uri></graphic></fig></tp:treatment-sec><ref-list><ref id="B21"><mixed-citation xmlns:xlink="http://www.w3.org/1999/xlink" xlink:type="simple"><person-group><name name-style="western"><surname>Savchenko</surname><given-names>EN</given-names></name></person-group> (<year>1964</year>) Crane-flies (<tp:taxon-name><tp:taxon-name-part taxon-name-part-type="order">Diptera</tp:taxon-name-part></tp:taxon-name>, <tp:taxon-name><tp:taxon-name-part taxon-name-part-type="family">Tipulidae</tp:taxon-name-part></tp:taxon-name>), Subfam. <tp:taxon-name><tp:taxon-name-part taxon-name-part-type="subfamily">Tipulinae</tp:taxon-name-part></tp:taxon-name>, Genus <italic><tp:taxon-name><tp:taxon-name-part taxon-name-part-type="genus">Tipula</tp:taxon-name-part></tp:taxon-name></italic> L., 2. Fauna USSR, N.S. 89, Nasekomye Dvukrylye [<tp:taxon-name><tp:taxon-name-part taxon-name-part-type="class">Insecta</tp:taxon-name-part></tp:taxon-name><tp:taxon-name><tp:taxon-name-part taxon-name-part-type="order">Diptera</tp:taxon-name-part></tp:taxon-name>] 2(4): 1–503. [in Russian]</mixed-citation></ref><ref id="B19"><mixed-citation xmlns:xlink="http://www.w3.org/1999/xlink" xlink:type="simple"><person-group><name name-style="western"><surname>Oosterbroek</surname><given-names>P</given-names></name><name name-style="western"><surname>Theowald</surname><given-names>Br</given-names></name></person-group> (<year>1992</year>) <article-title>Family <tp:taxon-name><tp:taxon-name-part taxon-name-part-type="family">Tipulidae</tp:taxon-name-part></tp:taxon-name>.</article-title> In: <person-group><name name-style="western"><surname>Soós</surname><given-names>Á</given-names></name><name name-style="western"><surname>Papp</surname><given-names>L</given-names></name></person-group> (<role>Eds</role>) <issue-title>Catalogue of Palaearctic Diptera 1.</issue-title><source>Hungarian Natural History Museum, Budapest</source>, <fpage>56</fpage>–<lpage>178</lpage>.</mixed-citation></ref></ref-list></tp:taxon-treatment>
